# Supplementary material for: Clinical impact of pharmacogenetic risk variants in a large chinese cohort
Source: Nat Commun. 2025 Jul 9;16:6344. doi: 10.1038/s41467-025-61644-x (PMC12241563; doi:10.1038/s41467-025-61644-x)
Supplement: Supplementary file 3 — Source Data [file 41467_2025_61644_MOESM3_ESM.xlsx]

## Sheet: Fig 1
a
	CYP2B6	CYP2C9	CYP2C19	CYP3A5	CYP4F2	NAT2	NUDT15	TPMT	UGT1A1	ABCG2	SLCO1B1	G6PD	VKORC1	MT-RNR1	IFNL3	HLA-A*3101	HLA-B*1502	HLA-B*5701	HLA-B*5801	HLA-DRB1*0701	HLA-DQA1*0201
Non-actionable	318879	451393	187877	248578	285017	382014	386050	473360	258998	437794	383711	466603	5796	485059	431571	467890	446907	485071	389717	464494	464545
Actionable	168077	35563	299079	238378	201939	104942	100906	13596	227958	49162	103245	20353	481160	1897	55385	19066	40049	1885	97239	22462	22411
Total	486956	486956	486956	486956	486956	486956	486956	486956	486956	486956	486956	486956	486956	486956	486956	486956	486956	486956	486956	486956	486956
	CYP2B6	CYP2C9	CYP2C19	CYP3A5	CYP4F2	NAT2	NUDT15	TPMT	UGT1A1	ABCG2	SLCO1B1	G6PD	VKORC1	MT-RNR1	IFNL3	HLA-A*3101	HLA-B*1502	HLA-B*5701	HLA-B*5801	HLA-DRB1*0701	HLA-DQA1*0201
%	0.345158	0.0730312	0.614181	0.489527	0.414697	0.215506	0.207218	0.0279204	0.468129	0.100958	0.212021	0.0417964	0.988097	0.00389563	0.113737	0.0391534	0.0822436	0.00387099	0.199687	0.0461274	0.0460226
b
	Actionable_sum		0	1062
0	1062		1	10828
1	10828		2	43156
2	43156		3	93360
3	93360		4	123672
4	123672		5	108904
5	108904		6	65116
6	65116		7	28787
7	28787		8	9263
8	9263		9	2298
9	2298		>10	510
10	445
11	60
12	5

## Sheet: Fig 2
Actionable	CYP2B6	CYP2C9	CYP2C19	CYP3A5	CYP4F2	NAT2	NUDT15	TPMT	UGT1A1	ABCG2	SLCO1B1	G6PD	VKORC1	MT-RNR1	IFNL3	HLA-A*3101	HLA-B*1502	HLA-B*5701	HLA-B*5801	HLA-DRB1*0701	HLA-DQA1*0201
No	163508	28827	227799	236748	199413	100737	99241	13354	227570	44459	76445	20344	479853	1776	54823	19025	39763	1884	96361	22462	22411
Risk Drug	4569	6736	71280	1630	2526	4205	1665	242	388	4703	26800	9	1307	121	562	41	286	1	878	0	0
Actionable	168077	35563	299079	238378	201939	104942	100906	13596	227958	49162	103245	20353	481160	1897	55385	19066	40049	1885	97239	22462	22411
